# Supplementary material for: The Drosophila MAPK p38c Regulates Oxidative Stress and Lipid Homeostasis in the Intestine
Source: PLoS Genet. 2014 Sep 25;10(9):e1004659. doi: 10.1371/journal.pgen.1004659 (PMC4177744; doi:10.1371/journal.pgen.1004659)
Supplement: Table S1 — List of up-regulated and down-regulated genes in the Drosophila gut of p38c7B1 flies. Gene name, Probe ID, function, fold change and biological Gene ontology is indicated. Genes affected in the atf376 in reference [34] and RelE20 in reference [10] are marked with +. Values represent the fold change compared to wild-type guts. (XLSX) [file pgen.1004659.s009.xlsx]

## Sheet: 2 Fold Change Genes
Probe Id	Gene name	Function	p38c7B1 / WT FOLD CHANGE
					Altered in	Rel
				P value	atf376	dependent	GO_BIOLOGICAL_PROCESS
1630241_at	lambdaTry	serine-type endopeptidase	104.7	0.00217842			proteolysis | non-traceable author statement
1639364_at	Jon44E	serine-type endopeptidase	72.5	7.9786e-06	+		proteolysis | non-traceable author statement
1632720_at	LysX	lysozyme	45.8	9.98106e-05		+	defense response | inferred from sequence or structural similarity with UniProtKB:Q7M437
1637492_at	epsilonTry	serine-type endopeptidase	42.6	0.0158794	+		proteolysis | non-traceable author statement
1623256_at	GstE1	glutathione transferase	28.1	0.000340601			response to oxidative stress | non-traceable author statement
1630066_at	CG4302 /// DsecCG4302	glutathione transferase	27.5	2.10364e-11			metabolic process | inferred from electronic annotation with InterPro:IPR002213
1636431_at	CG8768	catalytic	18.2	2.54592e-14			cellular metabolic process | inferred from electronic annotation with InterPro:IPR001509
1626435_at	CG15263	Unknown	15	0.000478669			-
1631475_at	AttD	antimicrobial peptide	14.8	3.31379e-07	+	+	antibacterial humoral response | inferred from sequence or structural similarity with AttA AND inferred from sequence or structural similarity with AttB
1625235_at	CG13325	transferase of acyl groups	14.7	1.5347e-07			-
1636005_at	CG14495	Unknown	12.5	0.000313296			-
1638629_at	Cda9	hydrolase acting on carbon-nitrogen bonds	12.2	0.000118735			carbohydrate metabolic process | inferred from electronic annotation with InterPro:IPR002509, InterPro:IPR011330
1635306_at	CG4650	serine-type endopeptidase	11.6	1.51851e-07			proteolysis | inferred from electronic annotation with InterPro:IPR001254, InterPro:IPR001314, InterPro:IPR018114
1625336_s_at	CG43074	Unknown	11	0.00190799			-
1630320_at	betaTry	serine-type endopeptidase	10.9	0.0276288	+
1623757_at	Cry	calcium ion binding, structural constituent of eye lens	10	5.78718e-08			compound eye corneal lens development ,visual perception | inferred by curator from GO:0005212
1625436_at	Uro	urate oxidase	9.8	9.5147e-05			oxidation-reduction process,allantoin biosynthetic process | traceable author statement
1636215_at	CG43090	Unknown	9.7	0.0305952			-
1627162_at	CG31681	serine-type endopeptidase	9.5	0.0011053			proteolysis | inferred from sequence or structural similarity with εTry AND inferred from sequence or structural similarity with UniProtKB:P35041
1633214_at	CG4835	chitin binding	9.3	4.63181e-08		+	chitin metabolic process | inferred from electronic annotation with InterPro:IPR002557
1627542_at	Send1	serine-type endopeptidase	9.3	0.00244475			proteolysis | non-traceable author statement
1636566_at	CG32368	Unknown	9	8.02921e-06	+	+	biological_process | no biological data available
1623981_at	CG7017	constituent of peritrophic membrane	8.9	3.64354e-05			chitin metabolic process | inferred from electronic annotation with InterPro:IPR002557
1640407_at	CG9897	serine-type endopeptidase	8.8	0.00159123			proteolysis | inferred from electronic annotation with InterPro:IPR001254, InterPro:IPR001314
1636611_at	Try29F	serine-type endopeptidase	8.1	0.000429006	+		proteolysis | inferred from electronic annotation with InterPro:IPR001254, InterPro:IPR001314, InterPro:IPR018114
1625873_at	CG15661	glucuronosyltransferase a	8.1	1.77386e-10	+		metabolic process | inferred from electronic annotation with InterPro:IPR002213
1641367_at	CG31685	Unknown	7.9	5.84887e-07			-
1623675_at	Obp99b	odorant binding	7.8	6.5987e-07			salivary gland autophagic cell death | inferred from expression pattern. response to pheromone | inferred from sequence or structural similarity with UniProtKB:O02372
1634019_at	CG2064	oxidoreductase	7.3	3.77304e-11			metabolic process | inferred from electronic annotation with InterPro:IPR002198
1626228_a_at	CG6967	Unknown	7.2	0.000397853		+	nuclear-transcribed mRNA catabolic process, nonsense-mediated decay, RNA interference | inferred from sequence or structural similarity with EMBL:AF074017
1630555_at	CG33346 /// CG9989	hydrolase activity / nucleic acid binding	7	2.16817e-06	+		-
1636154_at	CG30090	serine-type endopeptidase	6.9	0.016886	+	+	proteolysis | inferred from electronic annotation with InterPro:IPR001254, InterPro:IPR001314, InterPro:IPR018114
1635486_at	CG33468	Unknown	6.9	4.78714e-06	+		biological_process | no biological data available
1630800_s_at	CG34040	Unknown	6.9	3.11921e-06			biological_process | no biological data available
1638508_at	Mal-B1	alpha-glucosidase	6.7	1.41736e-05			carbohydrate metabolic process | inferred from electronic annotation with InterPro:IPR006047, InterPro:IPR006589, InterPro:IPR013780, InterPro:IPR013781
1630700_at	CG43064	DNA binding transcription factor	6.7	6.69873e-06			antimicrobial humoral response, nurse cell apoptotic process, dendrite morphogenesis,regulation of imaginal disc-derived wing size, axon guidance, startle response, R7 cell development | inferred from mutant phenotype
1629934_at	CG14219	transferase of acyl groups	6.3	1.79979e-07			-
1628355_at	CG32379	carboxypeptidase	5.9	6.01404e-06			proteolysis | inferred from sequence or structural similarity with UniProtKB:P04069
1625195_s_at	Cyp6v1 /// shn	RNA polymerase II transcription coactivator	5.8	1.60076e-08			TGF beta receptor signaling pathway | traceable author statement. midgut development, ectoderm development, olfactory learning, cell proliferation, imaginal disc-derived wing vein morphogenesis | inferred from mutant phenotype
1639323_at	TotC	Unknown	5.6	0.00345289	+		response to stress, heat, UV, bacterium | inferred from sequence or structural similarity with TotA
1637095_at	CG15818 /// DsimCG15818	carbohydrate binding	5.6	7.42741e-07	+	+	-
1636233_at	CG16995	Unknown	5.6	0.000145794	+	+	multicellular organism reproduction | inferred from expression pattern
1630568_at	CG34040	Unknown	5.5	1.23594e-05			biological_process | no biological data available
1641610_at	Mur18B	chitin binding	5.4	0.00200745			chitin metabolic process | inferred from electronic annotation with InterPro:IPR002557
1637275_a_at	CG42807	Unknown	5.4	0.00260918			-
1627408_at	CG32107	Unknown	5.4	8.989e-06	+	+	biological_process | no biological data available
1631017_at	Cpr65Au	constituent of chitin-based cuticle	5.1	0.00187888			chitin-based cuticle development | inferred from sequence model
1641634_at	Lsp2	nutrient reservoir activity	4.9	7.2449e-06			synaptic target inhibition, motor neuron axon guidance | inferred from mutant phenotype
1634430_at	CG14614	Unknown	4.9	9.54079e-07
1630821_at	CG2680	phosphatase activity	4.8	3.06099e-06			-
1627144_at	CG10560	transferase of phosphorus-containing groups	4.8	1.77886e-06			biological_process | no biological data available
1635548_s_at	CG30287 /// CG34166	serine-type endopeptidase	4.7	0.000520046			proteolysis | inferred from electronic annotation with InterPro:IPR001254, InterPro:IPR001314, InterPro:IPR018114
1623659_at	Obp56d	odorant binding	4.7	1.90173e-05			olfactory behavior | inferred from sequence or structural similarity with UniProtKB:O02372, sensory perception of chemical stimulus | inferred from sequence or structural similarity with UniProtKB:P34174
1634978_at	CG13117	Unknown	4.6	1.69126e-08	+		-
1623612_at	Spn47C	serine-type endopeptidase	4.6	9.60249e-08	+		negative regulation of endopeptidase activity | inferred from biological aspect of ancestor with PANTHER:PTN000156122. multicellular organism reproduction | inferred from expression pattern
1623812_at	CG10943	Unknown	4.4	1.52891e-06		+	-
1638955_at	CG32277	serine-type endopeptidase	4.3	0.0037813			proteolysis | non-traceable author statement
1641055_at	Hsp23	actin binding	4.2	0.00159369			response to hypoxia | inferred from mutant phenotype inferred from expression pattern. cold acclimation, response to heat | inferred from sequence or structural similarity with EMBL:U03561
1637874_at	CG43954 /// Lasp	actin binding	4.2	3.30017e-11			sperm individualization | inferred from mutant phenotype. pole cell formation | inferred from mutant phenotype. positive regulation of pole plasm oskar mRNA localization | inferred from mutant phenotype
1635498_at	CG9259	transferase of phosphorus-containing groups	4.2	0.00119943			-
1624101_at	Cyp6a23	oxidoreductase activity	4.2	0.000482888	+		oxidation-reduction process | inferred from electronic annotation with InterPro:IPR001128, InterPro:IPR002401, InterPro:IPR017972
1633765_at	asparagine-synthetase	asparagine synthase (glutamine-hydrolyzing)	4.1	1.02601e-06			asparagine biosynthetic process | inferred from sequence or structural similarity
1628405_at	CG7298	chitin binding	4.1	0.0167996			chitin metabolic process | inferred from electronic annotation with InterPro:IPR002557
1625082_a_at	CG7882	glucose transporter	4.1	0.000373704			transmembrane transport | inferred from electronic annotation with InterPro:IPR003663, InterPro:IPR005828
1623756_at	CG17239	serine-type endopeptidase	4.1	0.000116585			proteolysis | non-traceable author statement
1640440_at	Dms	neuropeptide receptor binding	4	0.000632151			adult locomotory behavior | inferred from mutant phenotype. negative regulation of digestive system process, smooth muscle contraction, heart contraction | inferred from direct assay. neuropeptide signaling pathway | traceable author statement
1638388_at	CG10559	transferase of phosphorus-containing groups	4	1.33927e-05	+	+	-
1633545_at	PGRP-SD	peptidoglycan binding	4	5.21108e-05	+	+	defense response to Gram-positive bacterium | inferred from mutant phenotype
1625760_at	CG30272	Unknown	4	0.000671221			transmembrane transport | inferred from electronic annotation with InterPro:IPR011701
1636758_s_at	CG18853 /// phr	deoxyribodipyrimidine photo-lyase	3.9	0.0130926			DNA repair | inferred from sequence or structural similarity with UniProtKB:Q28464
1635724_at	CG14292 /// DpseGA12884 /// DvirGJ14186	Unknown	3.9	0.0150076			-
1625986_at	CG31826 /// Ku80	ATP-dependent DNA helicase	3.9	1.10158e-08			cellular response to gamma radiation, double-strand break repair via nonhomologous end joining, telomere maintenance | inferred from mutant phenotype
1640584_at	Cyp9f3Psi	Unknown	3.8	4.86644e-09			-
1638858_at	CG42235	sodium-dependent multivitamin transporter	3.8	0.000528391			vitamin transport | inferred from sequence or structural similarity with UniProtKB:O70247
1634239_at	CG14205	transferase of acyl groups	3.8	0.00276247			-
1632345_at	CG8353	cytidine deaminase	3.8	0.000625856		+	cytidine deamination | inferred from electronic annotation with InterPro:IPR006262
1627080_at	CG17752	secondary active organic cation transporter	3.8	0.00106021	+		transmembrane transport | inferred from electronic annotation with InterPro:IPR005828
1638729_at	tej	Unknown	3.7	1.37582e-05			negative regulation of transposition, karyosome formation | inferred from mutant phenotype
1637388_at	CG13511 /// CG42565	Unknown	3.7	3.00636e-07	+		biological_process | no biological data available
1628699_at	Lsp1beta	nutrient reservoir activity	3.7	2.037e-06			lateral inhibition | inferred from mutant phenotype
1641292_at	CG32834	serine-type peptidase	3.6	1.37582e-05			proteolysis | inferred from sequence or structural similarity with UniProtKB:P35036
1632232_at	CG43218	chitin binding	3.6	0.000287244			chitin metabolic process | inferred from electronic annotation with InterPro:IPR002557
1628316_at	WRNexo	dsDNA 3'-5' exodeoxyribonuclease	3.6	0.0016419			negative regulation of mitotic recombination | inferred from mutant phenotype
1623491_at	CG15155	transferase of acyl groups	3.6	0.00140604			-
1640035_at	Fbp2	nutrient reservoir activity	3.5	9.97547e-06			oxidation-reduction process | inferred from electronic annotation with InterPro:IPR002424
1638487_at	CG13511 /// CG42565	Unknown	3.5	5.09389e-07	+		biological_process | no biological data available
1629718_at	CG16727	cation transporter	3.5	0.00029844			transmembrane transport | inferred from electronic annotation with InterPro:IPR005828
1639503_at	betaTub60D	structural constituent of cytoskeleton	3.4	0.000193328	+		axon guidance, response to light stimulus, larval behavior, heart development | inferred from mutant phenotype. microtubule-based process | inferred from sequence or structural similarity
1635073_at	CG17108	Unknown	3.4	3.66011e-05		+
1632874_at	CG6602	Unknown	3.4	0.00410428
1631007_at	RnrL	ribonucleoside-diphosphate reductase activity, thioredoxin disulfide acceptor	3.4	1.76251e-05			tissue regeneration, DNA replication, activation of cysteine-type endopeptidase activity involved in apoptotic process | non-traceable author statement
1626405_at	Drep-1	Unknown	3.4	5.21363e-08	+		regulation of apoptosis; anti-apoptosis; DNA fragmentation involved in apoptotic nuclear change; nurse cell apoptosis
1625122_at	Obp99c	odorant binding	3.4	0.00218619			sensory perception of chemical stimulus | inferred from sequence alignment with UniProtKB:P34174
1624203_s_at	Gli	receptor of neurexin family protein , carboxylic ester hydrolase	3.4	1.12442e-08			regulation of tube size, open tracheal system, cell adhesion involved in heart morphogenesis,female meiosis chromosome segregation, spermatid differentiation, septate junction assembly, maintenance of imaginal disc-derived wing hair orientation, border follicle cell migration, establishment of blood-nerve barrier | inferred from mutant phenotype
1641320_s_at	CG3168	transporter activity	3.3	0.0120032			transmembrane transport | inferred from electronic annotation with InterPro:IPR005828, InterPro:IPR005829, InterPro:IPR011701
1636727_at	CG4768	Unknown	3.3	1.53644e-06			-
1635945_at	CG15394	Unknown	3.3	1.21098e-05			-
1635270_at	CG14499	carbohydrate binding	3.3	0.00517473			biological_process | no biological data available
1633238_at	GstE9	glutathione transferase	3.3	4.76116e-07			glutathione metabolic process | inferred from direct assay
1627643_at	CG7546 /// Mgstl	Unknown	3.3	7.92105e-05			-
1636055_at	Hsc70-2	unfolded protein binding	3.2	5.45263e-07			response to heat | non-traceable author statement
1629061_s_at	Hsp22 /// Hsp67Bb	unfolded protein binding	3.2	0.00444377			response to oxidative stress, response to heat, determination of adult lifespan | inferred from mutant phenotype
1628376_x_at	CG13947	Unknown	3.2	0.00173045			-
1624805_at	CG31041	Unknown	3.2	0.00487477			biological_process | no biological data available
1623732_at	Npc2e	peptidoglycan binding, lipopolysaccharide binding, lipoteichoic acid binding	3.2	0.0216299			peptidoglycan recognition protein signaling pathway | inferred from mutant phenotype. sterol transport | inferred from sequence or structural similarity with Npc2a
1635389_s_at	Idgf4	imaginal disc growth factor receptor	3.1	2.14495e-06			imaginal disc development | inferred from direct assay
1634477_at	CG42335	aminopeptidase activity	3.1	5.50634e-05	+		proteolysis | inferred from electronic annotation with InterPro:IPR001930
1624729_at	lola	transcription factor	3.1	4.82233e-08			antimicrobial humoral response, axon guidance, brain morphogenesis, startle response, locomotion involved in locomotory behavior, inter-male aggressive behavior, nurse cell apoptotic process, R7 cell development, R3/R4 cell fate commitment, regulation of transcription, gonad development, axon midline choice point recognition, dendrite morphogenesis, regulation of imaginal disc-derived wing size |…
1624106_at	CG3790	carnitine transporter	3.1	5.88926e-05			transmembrane transport | inferred from electronic annotation with InterPro:IPR005828
1638716_a_at	CG10725	chitin binding	3	1.42817e-05			chitin metabolic process | inferred from electronic annotation with InterPro:IPR002557
1633267_a_at	CG12970	Unknown	3	0.0374441			biological_process | no biological data available
1629955_at	CG13309	chitin binding	3	0.0163172			chitin metabolic process | inferred from electronic annotation with InterPro:IPR002557
1628188_at	Nop60B	pseudouridylate synthase activity, RNA binding	3	9.54043e-05			wing disc development, ribosome biogenesis, germ cell development, neurogenesis, pseudouridine synthesis, rRNA processing | inferred from mutant phenotype
1625312_at	CG10553	transferase of phosphorus-containing groups	3	0.000396564			-
1637958_at	CG33510	transferase of phosphorus-containing groups	2.9	0.000275503			biological_process | no biological data available
1636163_at	Arr1	opsin binding	2.9	0.00067521			cell projection assembly, photoreceptor cell maintenance, endocytosis | inferred from mutant phenotype. deactivation of rhodopsin mediated signaling | inferred from genetic interaction with Arr2
1635812_at	CG16965	alpha,alpha-trehalase	2.9	4.66236e-05	+	+	carbohydrate metabolic process | inferred from electronic annotation with InterPro:IPR005195
1632045_at	CG5697	Unknown	2.9	2.21446e-05			-
1631803_at	Lsp1alpha	nutrient reservoir activity	2.9	4.98496e-08			-
1631760_at	CG7768	peptidyl-prolyl cis-trans isomerase	2.9	8.36396e-08			protein folding | inferred from electronic annotation with InterPro:IPR002130, InterPro:IPR020892
1631638_at	Pvf1	vascular endothelial growth factor receptor binding	2.9	5.03399e-06	+		border follicle cell migration; hemocyte migration; hemocyte migration; vascular endothelial growth factor receptor signaling pathway; cell projection assembly; border follicle cell migration; border follicle cell migration; hemocyte migration; border follicle cell migration; border follicle cell migration; salivary gland morphogenesis; border follicle cell migration; Malpighian tubule morphogene…
1627958_at	CG30269	Unknown	2.9	4.59615e-07			biological_process | no biological data available
1625545_at	CG42684	Ras GTPase activator	2.9	1.21357e-07			imaginal disc-derived wing morphogenesis, inter-male aggressive behavior | inferred from mutant phenotype. negative regulation of Ras protein signal transduction | inferred from sequence or structural similarity with UniProtKB:Q9UAI0
1624038_at	CR17024	Unknown	2.9	5.03399e-06			-
1641464_s_at	CG32850	zinc ion binding	2.8	0.00555581			-
1639019_s_at	CG33470 /// IM10	Antimicrobial defense	2.8	0.00883674	+
1635764_at	CG14696 /// DanaGF16171 /// DvarCG14696	Unknown	2.8	0.00261587
1635507_at	CG30031 /// CG4269	Unknown	2.8	0.000510133
1630802_at	Cyp6d4	oxidoreductase activity	2.8	5.48325e-06			oxidation-reduction process, wing disc development | inferred from electronic annotation with InterPro:IPR001128, InterPro:IPR002401, InterPro:IPR017972
1629819_s_at	Sema-2a	receptor Sema domain containg	2.8	1.18106e-05			drinking behavior, flight behavior, olfactory bulb axon guidance, salivary gland development | inferred from mutant phenotype
1641711_at	CG13360	transferase of phosphorus-containing groups	2.7	0.00109895	+		-
1635601_at	CG42335	aminopeptidase	2.7	0.000184887	+		proteolysis | inferred from electronic annotation with InterPro:IPR001930
1635441_at	CG33337	transferase of acyl groups	2.7	0.0125374			biological_process | no biological data available
1632683_s_at	CG5953 /// copiaGIP	nucleic acid binding	2.7	9.64068e-06			DNA integration | inferred from electronic annotation with InterPro:IPR001584
1630616_at	Ugt37a1	glucuronosyltransferase	2.7	0.000546438			metabolic process | inferred from electronic annotation with InterPro:IPR002213
1630334_at	CG15406	fructose transporter	2.7	0.00293428			transmembrane transport | inferred from electronic annotation with InterPro:IPR005828, InterPro:IPR005829
1629453_at	FucTA	1,3-alpha-L-fucosidase	2.7	0.000719738		+	nervous system development, protein glycosylation, N-glycan fucosylation | inferred from mutant phenotype
1629355_at	CG17374	fatty acid synthase	2.7	0.00362327			fatty acid biosynthetic process | inferred from sequence or structural similarity with UniProtKB:P12785; oxidation-reduction process | inferred from electronic annotation with InterPro:IPR013149
1627088_at	fit	Unknown	2.7	0.0231335			biological_process | no biological data available
1624171_at	CG13488	Unknown	2.7	0.0016624		+	-
1623540_at	CG31704	serine-type endopeptidase inhibitor	2.7	0.000101481	+	+	proteolysis | inferred from sequence or structural similarity with InterPro:IPR001239 AND inferred from sequence or structural similarity with NCBI_NP:690919
1641419_at	AttC	AMP	2.6	0.00959111	+	+	antibacterial humoral response | inferred from direct assay
1638338_a_at	Fbp1	protein transporter	2.6	1.68375e-06			storage protein import into fat body | inferred from physical interaction with Lsp1α AND inferred from sequence or structural similarity with EMBL:D29741; protein_id:BAA06161.1 AND inferred from sequence or structural similarity with UniProtKB:Q23810
1638057_at	CG18765	transferase of phosphorus-containing groups	2.6	0.0020905			-
1638039_at	CG6048	serine-type endopeptidase	2.6	1.35875e-07		+	proteolysis | non-traceable author statement
1636202_s_at	ImpL2	insulin-like growth factor binding	2.6	0.000185854			determination of adult lifespan, positive regulation of insulin receptor signaling pathway | inferred from mutant phenotype
1635791_at	CG11470	Unknown	2.6	0.00265661		+	-
1635549_at	TotA	Unknown	2.6	0.0443929	+		response to stress; response to heat
1633378_at	Lectin-galC1	galactose binding	2.6	0.042697			defense response, induction of bacterial agglutination, calcium-dependent cell-cell adhesion | non-traceable author statement
1632978_at	CR32207	ncRNA	2.6	1.8304e-06
1629050_at	CG10477	serine-type endopeptidase	2.6	4.68991e-05			proteolysis | non-traceable author statement
1628272_a_at	CG40486	Unknown	2.6	1.51885e-05			-
1626664_at	CG3285	transporter	2.6	0.000393758	+		transmembrane transport | inferred from electronic annotation with InterPro:IPR005828, InterPro:IPR005829
1626392_s_at	Mef2	transcription factor in positive regulation of transcription	2.6	1.01479e-05			antimicrobial humoral response, lipid storage, carbohydrate storage, anterior midgut development, locomotor rhythm, mesoderm developmen, skeletal muscle tissue development, myoblast fusion, regulation of gene expression | inferred from mutant phenotype
1625885_at	betaTub97EF	GTPase	2.6	7.54533e-07			centrosome duplication | inferred from mutant phenotype
1623497_at	E(spl)m3-HLH	sequence-specific DNA binding	2.6	0.00241616	+		Notch signaling pathway, negative regulation of transcription from RNA polymerase II promoter, compound eye development | non-traceable author statement
1623208_at	Sox100B	DNA binding, bending	2.6	0.00744349	+		male gonad development | inferred from mutant phenotype
1623066_at	Irk3	inward rectifier potassium channel	2.6	0.0105088			wing disc development | inferred from mutant phenotype
1637151_at	mre11	endonuclease/exonuclease activity	2.5	0.00772885			cellular response to DNA damage stimulus, nucleotide-excision repair, G2 DNA damage checkpoint , chromosome organization, telomere capping-maintenance | non-traceable author statement
1634786_at	lectin-28C /// ninaE	G-protein coupled receptor	2.5	4.50515e-05			thermotaxis, photoreceptor cell morphogenesis, rhabdomere development, adult locomotory behavior, negative regulation of compound eye retinal cell programmed cell death // inferred from mutant phenotype G-protein coupled receptor signaling pathway // inferred from electronic annotation
1634699_a_at	CG18003 /// Pex6	ATPase	2.5	9.6078e-05
1634097_s_at	CG11407 /// CG11659 /// CG6300	long-chain fatty acid transporter	2.5	0.00252558
1634012_at	CG5002	transporter activity	2.5	4.28895e-06			sulfate transport | inferred from electronic annotation with InterPro:IPR011547
1633138_at	Claspin	Unknown	2.5	5.76333e-08			mitotic DNA replication checkpoint | inferred from mutant phenotype
1624892_s_at	Mef2	transcription factor	2.5	1.01479e-05			antimicrobial humoral response, lipid storage, carbohydrate storage, anterior midgut development, locomotor rhythm, mesoderm developmen, skeletal muscle tissue development, myoblast fusion, regulation of gene expression | inferred from mutant phenotype
1624554_at	CG3703	Unknown	2.5	2.42793e-06		+	neuron projection morphogenesis | inferred from mutant phenotype
1624362_at	Nplp4	neuropeptide hormone	2.5	0.00448293			neuropeptide signaling pathway | non-traceable author statement
1623545_at	mus209	DNA polymerase processivity factor	2.5	0.00204713			antimicrobial humoral response, mitotic spindle organization, DNA replication, neurogenesis | inferred from mutant phenotype
1639402_a_at	scrib	Polarity	2.4	0.00077286			establishment or maintenance of apical/basal cell polarity | inferred from mutant phenotype
1637561_at	lectin-33A	carbohydrate binding	2.4	2.83847e-05	+		-
1634409_at	CG31775 /// CG42586	Unknown	2.4	1.42012e-07			biological_process | no biological data available
1633142_at	CG17681	N-acetyltransferase	2.4	7.36533e-05			-
1632964_at	pirk	negative regulator IMD	2.4	0.00428024		+	negative regulation of peptidoglycan recognition innate immune signaling pathway , response to symbiotic bacterium | inferred from mutant phenotype
1632011_at	CG31274 /// MESK4	Unknown	2.4	5.68803e-06
1630667_at	CG34043	serine-type endopeptidase activity	2.4	0.0349511			proteolysis | inferred from electronic annotation with InterPro:IPR001254
1630612_at	CG17636	gamma-glutamyltransferase	2.4	5.08457e-05			glutathione metabolic process | inferred from electronic annotation with InterPro:IPR000101
1630072_a_at	CG10096 /// CG10097	fatty-acyl-CoA reductase (alcohol-forming)	2.4	4.27471e-07			-
1629182_at	CG10140	chitin binding	2.4	0.00357554	+		chitin metabolic process | inferred from electronic annotation with InterPro:IPR002557
1627809_at	CG17047	Unknown	2.4	0.000268167			-
1627793_s_at	CG9134	carbohydrate binding	2.4	2.08569e-07			-
1626081_at	CG8837	transmembrane transporter	2.4	0.000449348			transmembrane transport | inferred from electronic annotation with InterPro:IPR005828, InterPro:IPR005829
1624800_at	GstE11	glutathione transferase	2.4	5.75711e-06			glutathione metabolic process | inferred from direct assay, neurogenesis | inferred from mutant phenotype
1639994_at	CG3342	Unknown	2.3	0.000191744			-
1639934_at	CG31272	lipase activity, transporter	2.3	0.000543148			transport, lipid metabolic process | inferred from sequence or structural similarity with NCBI_NP:476555
1639743_s_at	Syn2	cytoskeletal protein binding, structural constituent of muscle	2.3	1.08893e-06			rhabdomere development, eye development | inferred from mutant phenotype
1639429_at	Oatp58Da	organic anion transporter	2.3	6.81321e-06			organic anion transport | inferred from sequence or structural similarity
1637900_at	CG11852	Unknown	2.3	3.04307e-05			-
1635939_a_at	CG9641	Unknown	2.3	0.000574353			-
1635494_at	proPO-A1	L-DOPA monooxygenase activity	2.3	0.000147893			dopamine metabolic process | inferred by curator from GO:0036264
1634064_at	CG13311	constituent of peritrophic membrane	2.3	0.0374516	+		-
1633164_s_at	CG10625	structural constituent of cuticle	2.3	4.31022e-05			-
1632076_a_at	CG6933	chitin binding	2.3	0.0177699	+	+	chitin metabolic process | inferred from electronic annotation with InterPro:IPR002557
1631532_at	CG5282	dipeptidase	2.3	9.57974e-08			proteolysis | inferred from electronic annotation with InterPro:IPR008257
1630621_at	CG15212	Unknown	2.3	0.00779853			-
1627664_a_at	CG11178	Unknown	2.3	1.65244e-05	+		-
1625109_at	Rrp1	3'-5' exonuclease	2.3	0.000192744			cellular response to DNA damage stimulus | inferred from mutant phenotype
1624732_at	GstE5	glutathione transferase	2.3	5.01557e-05			glutathione metabolic process | inferred from direct assay
1624471_s_at	Act42A	structural constituent of cytoskeleton	2.3	1.65337e-06			phagocytosis, mitotic cytokinesis | inferred from mutant phenotype
1641412_at	CG31809	steroid dehydrogenase activity	2.2	0.00583845	+		steroid metabolic process; steroid metabolic process; oxidation-reduction process
1641327_at	CG9416	Unknown	2.2	4.46239e-06			-
1641307_at	CG14419	peptidase activity | inferred from electronic annotation	2.2	0.000388468			proteolysis | inferred from electronic annotation
1641282_at	mthl4	G-protein coupled receptor	2.2	0.00087575	+		response to stress, G-protein coupled receptor signaling pathway | inferred from sequence or structural similarity
1641070_at	CG9021	Unknown	2.2	0.000984768	+		-
1638872_at	Hsp68	unfolded protein binding	2.2	0.00296225			response to starvation, determination of adult lifespan, neurogenesis | inferred from mutant phenotype. response to methotrexate | inferred from expression pattern. response to heat | non-traceable author statement
1638235_at	DptB	antimicrobial peptide	2.2	0.0650355		+	defense response to Gram-positive bacterium | inferred from expression pattern
1636631_at	CG1139	amino acid transmembrane transporter	2.2	0.0216931			growth | inferred from mutant phenotype
1634779_at	Haspin	protein serine/threonine kinase	2.2	3.20728e-05			protein phosphorylation | non-traceable author statement
1634468_at	CG13397	alpha-N-acetylglucosaminidase	2.2	1.50298e-06
1634271_at	Def	Anti-microbial response	2.2	0.0569727		+	humoral immune response, defense response to Gram-positive bacterium | inferred from direct assay
1633488_at	aay	phosphoserine phosphatase	2.2	0.000497714			axon guidance, behavioral response to ethanol, male courtship behavior, veined wing generated song production | inferred from mutant phenotype. L-serine biosynthetic process | non-traceable author statement
1633245_at	CG15529	Unknown	2.2	3.83068e-05	+		-
1632882_at	CG11671	Unknown	2.2	0.00044621	+		neuromuscular process | inferred from genetic interaction with CG3740
1630838_at	CG33958	guanylate cyclase	2.2	0.0147361		+	cGMP biosynthetic process, intracellular signal transduction | inferred from electronic annotation with InterPro:IPR001054, InterPro:IPR018297
1630487_s_at	Hsp22 /// Hsp67Bb	heat shock protein	2.2	0.00264726
1628100_at	CG42235	sodium-dependent multivitamin transporter	2.2	0.00128762			vitamin transport | inferred from sequence or structural similarity with UniProtKB:O70247
1627943_at	Ilp3	insulin receptor binding	2.2	0.00403071	+		female mating behavior | inferred from mutant phenotype. insulin receptor signaling pathway | inferred from sequence or structural similarity with HGNC_gene:INS; HGNC:6081; OMIM:176730
1626647_at	Mcm5	3'-5' DNA helicase	2.2	0.00753529			meiotic nuclear division, DNA endoreduplication, resolution of meiotic recombination intermediates, chromosome condensation | inferred from mutant phenotype
1625583_at	CG16926	Unknown	2.2	0.0119694	+		-
1625503_at	CG32425	Unknown	2.2	8.14914e-06			-
1623772_a_at	mthl10	G-protein coupled receptor	2.2	0.000168777			determination of adult lifespan, response to stress, response to starvation | inferred from sequence or structural similarity
1640894_at	CG14882	methionine synthase reductase	2.1	6.50834e-05			oxidation-reduction process | inferred from electronic annotation with InterPro:IPR001433, InterPro:IPR001709, InterPro:IPR003097, InterPro:IPR017927, InterPro:IPR017938, InterPro:IPR023173
1640342_at	CG6234	Unknown	2.1	0.00109245	+		gastrulation | inferred from expression pattern
1639211_at	pncr009:3L	Unknown	2.1	0.000825634			-
1638779_at	tef	metal ion binding	2.1	0.00572719			male meiosis I chromosome segregation | inferred from mutant phenotype
1638424_at	CG10514	transferase of phosphorus-containing groups	2.1	0.0503043	+		-
1637821_at	CG32023	Unknown	2.1	0.0377652			biological_process | no biological data available
1637125_at	CG2004	transferase of phosphorus-containing groups	2.1	0.000197177			-
1635688_at	CG15210	Unknown	2.1	0.00203559	+		-
1634767_at	CG6126	organic cation transmembrane transporter	2.1	2.69206e-05			transmembrane transport | inferred from electronic annotation with InterPro:IPR005828, InterPro:IPR005829
1634418_at	CG33281	monosaccharide transmembrane transporter	2.1	0.0020268			monosaccharide transport | inferred from sequence or structural similarity with NCBI_NP:568493
1633947_at	Cyp6a18	oxidoreductase activity	2.1	0.0058447			oxidation-reduction process | inferred from electronic annotation with InterPro:IPR001128, InterPro:IPR002401, InterPro:IPR017972
1632623_at	Cyt-b5-r	oxidoreductase activity	2.1	0.00995381			oxidation-reduction process, fatty acid biosynthetic process | inferred from electronic annotation with InterPro:IPR012171
1632448_s_at	kel	actin binding	2.1	0.000285823			female germline ring canal formation, actin cytoskeleton organization, ovarian follicle cell migration | inferred from mutant phenotype
1632430_at	Tsf1	iron ion transporter	2.1	0.0229794		+	olfactory behavior | inferred from mutant phenotype. defense response, cellular iron ion homeostasis | inferred from sequence or structural similarity
1631517_at	Mcm7	3'-5' DNA helicase	2.1	0.00182671			mitotic G2 DNA damage checkpoint | inferred from genetic interaction with nbs
1630263_at	CG31370	transferase of phosphorus-containing groups	2.1	0.00114285	+		-
1629517_at	CG5118	Unknown	2.1	0.00556663			-
1629201_at	CG5550	Unknown	2.1	0.00475447	+		-
1628829_at	VhaAC39-2	proton-transporting ATPase activity	2.1	0.000284626			ATP hydrolysis coupled proton transport | inferred from electronic annotation with InterPro:IPR002843, InterPro:IPR016727
1628315_at	CG17264	Unknown	2.1	0.00308865			-
1628184_at	Tsp3A	Unknown	2.1	4.42894e-05			positive regulation of Notch signaling pathway, border follicle cell migration, phagocytosis | inferred from mutant phenotype
1626928_at	cuff	Unknown	2.1	0.0142628			dorsal/ventral pattern formation, oogenesis, P granule organization | inferred from mutant phenotype
1624989_s_at	Ef1alpha100E	translation elongation factor	2.1	1.99101e-06			translational elongation | inferred from sequence or structural similarity
1624953_at	Cyp12c1	electron carrier	2.1	0.00792218	+		oxidation-reduction process | inferred from electronic annotation with InterPro:IPR001128, InterPro:IPR002401, InterPro:IPR017972
1641242_at	Ugt86Di	glucuronosyltransferase	2	0.017879		+	metabolic process | inferred from electronic annotation with InterPro:IPR002213
1640681_at	CG4950	Unknown	2	3.39166e-05	+		-
1640540_at	CG30273	Unknown	2	0.00196786			biological_process | no biological data available
1640529_at	CG15408	fructose transporter	2	0.0072577			transmembrane transport | inferred from electronic annotation with InterPro:IPR005828, InterPro:IPR005829
1639571_s_at	Hsp70Aa /// Hsp70Ab	heat shock protein	2	0.0271725
1638132_at	CG10184	threonine aldolase	2	0.00234649			cellular amino acid metabolic process | inferred from electronic annotation with InterPro:IPR001597
1637804_at	CG18673	carbonate dehydratase	2	1.36768e-05			one-carbon metabolic process | inferred from electronic annotation with InterPro:IPR018338
1637647_at	CG31148	glucosylceramidase	2	0.00721876			cellular response to unfolded protein | inferred from genetic interaction with CG31414. carbohydrate metabolic process, sphingolipid metabolic process | inferred from electronic annotation with InterPro:IPR013780, InterPro:IPR013781
1635736_at	CG5157	electron carrier	2	0.00376227	+
1634988_a_at	CG17352	Unknown	2	2.36819e-08	+		-
1634762_a_at	CG15096	high affinity inorganic phosphate:sodium symporter	2	0.000692292			transmembrane transport | inferred from electronic annotation with InterPro:IPR005829, InterPro:IPR011701
1634529_at	CG3290	alkaline phosphatase	2	0.0159758			metabolic process | inferred from electronic annotation with InterPro:IPR001952, InterPro:IPR017849, InterPro:IPR017850, InterPro:IPR018299
1631761_at	CG31313	cysteine-type endopeptidase inhibitor	2	0.0132539			-
1631521_at	CG33469	Unknown	2	0.000802725			biological_process | no biological data available
1628541_at	Takl1	MAP kinase kinase kinase activity	2	0.00207911			protein phosphorylation | inferred from sequence or structural similarity with Tak1 AND inferred from sequence or structural similarity with HGNC_gene:MAP3K7; HGNC:6859; OMIM:602614
1628449_at	Ugt86Dc	2-hydroxyacylsphingosine 1-beta-glucuronosyltransferase	2	0.00011047			metabolic process | inferred from electronic annotation with InterPro:IPR002213
1627326_a_at	Lrch	Unknown	2	0.000198084			Ras protein signal transduction | inferred from sequence or structural similarity with EMBL:AF068919
1626489_s_at	CG7433	4-aminobutyrate transaminase	2	5.55068e-06			cellular amino acid metabolic process | inferred from sequence or structural similarity with UniProtKB:P80404
1625524_at	CG3165	nucleic acid binding	2	0.000557038			-
1623459_at	Spn42Da	serine-type endopeptidase inhibitor	2	3.489e-05			serine-type endopeptidase inhibitor
1635512_at	CG11893	transferase of phosphorus-containing groups	-41.4	2.37811e-08			wing disc development| inferred from genetic interaction with ap inferred from genetic interaction with Bx. chaeta development | inferred from genetic interaction with Ssdp inferred from genetic interaction with Chi
1624688_at	CG9360 /// DsimCG9360	oxidoreductase	-27.9	4.67557e-09			metabolic process | inferred from electronic annotation with InterPro:IPR002198
1629164_at	CG9825	high affinity inorganic phosphate:sodium symporter	-18.8	3.52532e-06		+	transmembrane transport | inferred from electronic annotation with InterPro:IPR011701
1637857_at	lectin-24A	mRNA binding, translation regulator	-14.6	7.14246e-06		+	cellular response to hypoxia, negative regulation of translation, germ-line stem cell maintenance, chaeta development | inferred from mutant phenotype
1641429_at	GstE2	glutathione transferase	-13.2	6.96059e-10			glutathione metabolic process | inferred from direct assay
1631369_at	CG7567	Unknown	-9.1	2.28689e-07
1625538_at	Jon66Ci	serine-type endopeptidase	-8.3	4.25075e-05			proteolysis | inferred from electronic annotation with InterPro:IPR001254, InterPro:IPR001314, InterPro:IPR018114
1627262_at	Btd	hydrolase of carbon-nitrogen in linear amides	-7	0.000255438			response to heat, histone biotinylation ,peptidyl-lysine biotinylation | inferred from mutant phenotype. nitrogen compound metabolic process | inferred from electronic annotation with InterPro:IPR003010
1638492_at	mwh	Rho GTPase binding, actin binding	-6.7	0.000625896	+		imaginal disc-derived wing hair organization, imaginal disc-derived wing morphogenesis, imaginal disc-derived wing hair site selection, negative regulation of actin filament polymerization, regulation of trichome morphogenesis | inferred from mutant phenotype. establishment of planar polarity, Wnt signaling pathway | traceable author statement
1636268_at	CG10570 /// CG42502	transferase of phosphorus-containing groups	-6.6	0.00020614	+	+	lateral inhibition | inferred from mutant phenotype
1634690_at	tum	Rho GTPase activator	-6.4	4.18957e-08			regulation of Wnt signaling pathway, neuron development, dendrite morphogenesis, somatic muscle development, cell fate determination, cell proliferation, mitotic spindle organization, mitotic cytokinesis, maintenance of protein location in cell, centrosome duplication | inferred from mutant phenotype. negative regulation of Wnt signaling pathway | inferred from genetic interaction with nkd AND in…
1625077_at	CG30265	Unknown	-6.3	0.000162115	+		transmembrane transport | inferred from electronic annotation with InterPro:IPR011701
1630938_a_at	CG14879	carbohydrate binding	-5.9	4.1757e-07
1631486_at	p38c	MAP kinase	-5.8	1.53611e-08	+		Stress response/wound healing
1636767_at	LysP	lysozyme	-5.8	0.00130886			antimicrobial humoral response | non-traceable author statement. cell wall macromolecule catabolic process | inferred from electronic annotation with InterPro:IPR000974
1633998_s_at	---	transposon	-5.7	0.000201683
1633377_at	---	Unknown	-5.5	2.92018e-08
1625341_at	FucTC	fucosyltransferase	-5.4	2.98965e-10			protein glycosylation | inferred from electronic annotation with InterPro:IPR001503
1635886_s_at	CG1894	histone acetyltransferase	-5.3	2.55071e-08			regulation of transcription, DNA-templated | inferred from electronic annotation with InterPro:IPR002717
1624558_at	Dro3	Anti-microbial peptide	-5.1	0.00180471			defense response to fungus | inferred from direct assay
1636343_at	CG6283	lipase	-5	2.73484e-06	+	+	lipid catabolic process | inferred from sequence or structural similarity with MGD:Lpl; MGI:MGI:96820
1641481_at	Ugt86Dd	glucuronosyltransferase	-5	0.000299461	+	+	metabolic process | inferred from electronic annotation with InterPro:IPR002213
1640045_at	Npc2c	sterol binding	-4.7	0.00898563			neurogenesis | inferred from mutant phenotype. sterol transport | inferred from sequence or structural similarity with Npc2a
1640955_s_at	---	Unknown	-4.5	1.79514e-06
1623486_at	CG7900	fatty acid amide hydrolase	-4.4	0.000155844			lipid metaolism
1628460_at	CG13160	peptidase activity	-4.3	1.55969e-05			proteolysis | inferred from electronic annotation with InterPro:IPR007484
1624579_at	Cpr62Ba	structural constituent of cuticle	-4.2	3.6987e-10			chitin-based cuticle development.
1635868_at	CG6295	triglyceride lipase activity; phospholipase A1 activity	-4.2	3.75811e-05	+		Lipid metabolism
1629745_at	CG6439	isocitrate dehydrogenase (NAD+)	-4.1	1.53927e-09			tricarboxylic acid cycle | inferred from sequence or structural similarity with UniProtKB:O43837
1631291_at	Ect4	Unknown	-3.8	1.30873e-06			regulation of neuron death | inferred from mutant phenotype. signal transduction | inferred from electronic annotation with InterPro:IPR000157
1625487_at	CG6839	hydrolase activity; metal ion binding; nucleic acid binding	-3.7	1.25794e-06	+
1635258_s_at	---	Unknown	-3.7	3.11536e-10
1627688_at	CG34195	Unknown	-3.6	1.30751e-05
1630660_at	tkv	Unknown	-3.5	1.21607e-07
1633471_at	Prx2540-2	thioredoxin peroxidase	-3.4	0.00630478			hydrogen peroxide catabolic process | inferred from direct assay
1633959_s_at	CG30345 /// CG9766 /// DsimCG9766	transporter activity	-3.4	1.495e-05	+
1630291_at	MtnB	metal ion binding; metal ion binding; copper ion binding	-3.3	0.00640071	+		cellular metal ion homeostasis
1631204_at	Peritrophin-15b	chitin binding	-3.3	0.0369308			chitin metabolic process | inferred from electronic annotation with InterPro:IPR002557
1624437_s_at	AGO1 /// CG30025 /// CG30031 /// deltaTry /// gammaTry	serine-type endopeptidase	-3.2	7.87149e-10			proteolysis | inferred from sequence or structural similarity with δTry
1627986_s_at	PGRP-SC1a /// PGRP-SC1b	Defense/immune response	-3.2	0.00255263	+		peptidoglycan binding; peptidoglycan binding; peptidoglycan binding; N-acetylmuramoyl-L-alanine amidase activity
1629308_at	CG17192	lipase activity	-3.2	0.000869937			lipid catabolic process | inferred from sequence or structural similarity with MGD:Lpl; MGI:MGI:96820
1631321_s_at	His1:CG31617 /// His1:CG33801 /// His1:CG33804 /// His1:CG33807 /// His1:CG33810 /// His1:CG33813 /// His1:CG33816 /// His1:CG33819 /// His1:CG33822 /// His1:CG33825 /// His1:CG33828 /// His1:CG33831 /// His1:CG33834 /// His1:CG33837 /// His1:CG33840 /// His1:CG33843 /// His1:CG33846 /// His1:CG33849 /// His1:CG33852 /// His1:CG33855 /// His1:CG33858 /// His1:CG33861 /// His1:CG33864	DNA binding	-3.2	0.000129912			chromatin assembly or disassembly, nucleosome assembly | inferred from sequence or structural similarity with UniProtKB:P02255
1632921_at	CG34251	oxidoreductase	-3.2	0.00109483
1637622_s_at	---	oxidoreductase	-3.2	7.52641e-07			response to insecticide | inferred from mutant phenotype. oxidation-reduction process | inferred from electronic annotation with InterPro:IPR001128, InterPro:IPR002401, InterPro:IPR017972
1627069_at	CG7191	Unknown	-3.1	4.24178e-08
1628052_at	Cyp6a17	oxidoreductase	-3.1	0.00390473	+		thermosensory behavior | inferred from mutant phenotype. oxidation-reduction process | inferred from electronic annotation with InterPro:IPR001128, InterPro:IPR002401, InterPro:IPR017972
1634152_at	GstD5	glutathione transferase	-3.1	0.0145599			glutathione metabolic process | inferred from direct assay
1636622_at	Peritrophin-15a	chitin binding	-3.1	0.00860139			chitin metabolic process | inferred from electronic annotation with InterPro:IPR002557
1638616_at	mthl9	G-protein coupled receptor	-3.1	9.27914e-08			response to stress | inferred from sequence or structural similarity with mthG-protein coupled receptor signaling pathway | inferred from sequence or structural similarity with mth
1639431_at	synaptogyrin	Unknown	-3.1	3.97474e-08			neurogenesis | inferred from mutant phenotype. synaptic vesicle exocytosis | inferred from sequence or structural similarity
1625554_at	obst-F	constituent of peritrophic membrane	-3	0.0162835			chitin metabolic process | inferred from electronic annotation with InterPro:IPR002557
1631224_at	Est-6	carboxylic ester hydrolase	-3	0.000594018			pheromone biosynthetic process | inferred from direct assay AND inferred from mutant phenotype. courtship behavior | inferred from mutant phenotype regulation of oviposition | traceable author statement. sperm storage | traceable author statement
1638562_a_at	Cyp6d5	oxidoreductase	-3	1.04305e-06			oxidation-reduction process | inferred from electronic annotation with InterPro:IPR001128, InterPro:IPR002401, InterPro:IPR017972
1639972_at	Dhfr	dihydrofolate reductase	-3	5.40344e-06			de novo' IMP biosynthetic process | non-traceable author statement. folic acid-containing compound metabolic process | non-traceable author statement. glycine biosynthetic process | non-traceable author statement. nucleobase-containing compound metabolic process | non-traceable author statement. pyrimidine deoxyribonucleotide interconversion | non-traceable author statement
1623027_s_at	CG6271 /// CG6277	lipase	-2.9	2.91211e-06	+		neurogenesis | inferred from mutant phenotype. lipid catabolic process | inferred from sequence or structural similarity with MGD:Lpl; MGI:MGI:96820
1626434_s_at	HMS-Beaglepol	RNA-directed DNA polymerase	-2.9	1.61216e-07			RNA-dependent DNA replication | inferred from electronic annotation with InterPro:IPR000477
1626466_at	---	Unknown	-2.9	8.39156e-05
1627446_at	Cht9	Unknown	-2.9	3.40504e-07
1629184_at	CG3819	nucleic acid binding; hydrolase activity; metal ion binding	-2.9	8.35979e-05	+
1638377_x_at	AGO1 /// CG30025 /// CG30031 /// deltaTry /// gammaTry	serine-type endopeptidase	-2.9	1.14805e-09			proteolysis | inferred from sequence model
1640355_at	CG5246	serine-type endopeptidase	-2.9	0.00166416			proteolysis | non-traceable author statement
1624744_a_at	nuf	microtubule binding	-2.8	5.01859e-09			actin cytoskeleton reorganization, imaginal disc-derived wing morphogenesis, sensory organ precursor cell fate determination | inferred from mutant phenotype. actomyosin contractile ring assembly | non-traceable author statement. wing disc dorsal/ventral pattern formation | inferred from genetic interaction with Bx, ap
1625552_at	CG14820	metallocarboxypeptidase	-2.8	0.000147253			proteolysis | inferred from electronic annotation with InterPro:IPR000834, InterPro:IPR003146
1626401_at	Cyp6a2	oxidoreductase	-2.8	0.00135568		+	response to insecticide | inferred from direct assay. response to caffeine | inferred from direct assay. oxidation-reduction process | inferred from electronic annotation with InterPro:IPR001128, InterPro:IPR002401, InterPro:IPR017972
1630299_at	CG17325 /// CG42305	Unknown	-2.8	0.00102981		+
1630789_at	CG5897	constituent of peritrophic membrane	-2.8	4.54912e-06			chitin metabolic process | inferred from electronic annotation with InterPro:IPR002557
1638040_at	shade	ecdysone 20-monooxygenase	-2.8	0.000652858			ecdysteroid biosynthetic process, midgut development, dorsal closure, border follicle cell migration, central nervous system development, growth of a germarium-derived egg chamber, head involution | inferred from mutant phenotype. oxidation-reduction process | inferred from electronic annotation with InterPro:IPR001128, InterPro:IPR002401, InterPro:IPR017972
1639667_at	CG43120	Unknown	-2.8	0.00167182
1641317_at	squ	putative nuclease	-2.8	3.91336e-06		+	rasiRNA production in the Drosophila germline
1624036_at	Cht5	chitinase	-2.7	8.60076e-06	+		chitin catabolic process | inferred from direct assay. carbohydrate metabolic process | inferred from electronic annotation with InterPro:IPR001223, InterPro:IPR001579, InterPro:IPR013781
1635450_a_at	smp-30	calcium ion binding	-2.7	0.00677554			cold acclimation, negative regulation of imaginal disc-derived wing size, regulation of cell proliferation involved in imaginal disc-derived wing morphogenesis | inferred from mutant phenotype
1635965_at	CG17917	Unknown	-2.7	2.32178e-06
1636183_at	CG32198	Unknown	-2.7	0.031141
1640104_at	shd	constituent of ribosome	-2.7	5.4551e-05			neurogenesis | inferred from mutant phenotype. translation | inferred from sequence or structural similarity with HGNC_gene:RPS5; HGNC:10426; OMIM:603630
1623744_at	CG30411	Unknown	-2.6	3.72539e-08
1624581_at	dpr7	Unknown	-2.6	3.09793e-07
1626386_at	Cpr57A /// Obp57d	transport	-2.6	9.77344e-07	+		structural constituent of chitin-based cuticle | inferred from sequence or structural similarity. odorant binding | non-traceable author statement
1631446_at	Cht9	chitinase	-2.6	3.40504e-07			chitin catabolic process | inferred from direct assay. carbohydrate metabolic process | inferred from electronic annotation
1633862_at	CG12934	Unknown	-2.6	6.77209e-05	+
1638469_s_at	CG3857	GTP binding	-2.6	1.25693e-05
1625828_at	CG11841	serine-type endopeptidase	-2.5	5.84805e-06			proteolysis | inferred from electronic annotation
1636674_at	CG11407	long-chain fatty acid transporter	-2.5	0.000157972		+	metabolic process | inferred from electronic annotation
1637636_at	DopEcR	dopamine neurotransmitter receptor	-2.5	1.02985e-06			cellular response to starvation // inferred from direct assay. response to sucrose stimulus // inferred from mutant phenotype. positive regulation of adenylate cyclase activity involved in G-protein coupled receptor signaling pathway // inferred from direct assay /// 0035075 // response to ecdysone // inferred from direct assay /// 0042594 // response to starvation // inferred from mutant phenoty…
1638182_at	CG5999	glucuronosyltransferase	-2.5	0.0190244			metabolic process | inferred from electronic annotation
1641567_at	lcs /// sesB	ATP:ADP antiporter	-2.5	0.0325052			regulation of action potential,synaptic transmission | inferred from direct assay. cellular response to oxidative stress, cytosolic calcium ion homeostasis, muscle cell homeostasis, flight behavior, mitochondrial transport,determination of adult lifespan, locomotion, response to mechanical stimulus | inferred from mutant phenotype.
1624862_at	CG12934	Unknown	-2.4	6.77209e-05
1625884_at	CG13059	Unknown	-2.4	0.000673331
1628425_at	CG31898	Unknown	-2.4	7.14738e-07
1629688_at	Oseg4	protein binding	-2.4	5.54494e-07			neurogenesis | inferred from mutant phenotype. nonmotile primary cilium assembly | inferred from sequence or structural similarity
1631016_at	CG32822	nucleic acid binding	-2.4	0.000433906
1632873_at	MtnA	metal ion binding	-2.4	0.0267202			response to metal ion | inferred from direct assay. metal ion homeostasis | inferred from mutant phenotype
1636933_at	CG13562	catalytic activity	-2.4	6.16311e-09			lipid metabolic process | inferred from electronic annotation
1623018_at	CG12780 /// DsimCG12780	Unknown	-2.3	0.00264459	+		defense response to virus // inferred from expression pattern
1623229_at	CG7881	high affinity inorganic phosphate:sodium symporter	-2.3	0.000410234			transmembrane transport | inferred from electronic annotation
1625276_a_at	Eip71CD	peptide-methionine (S)-S-oxide reductase	-2.3	0.00375324			response to oxidative stress, determination of adult lifespan, neuron projection morphogenesis | inferred from mutant phenotype. salivary gland cell autophagic cell death | inferred from expression pattern.
1629606_at	CG13890	dodecenoyl-CoA delta-isomerase	-2.3	1.5488e-05			defense response to Gram-negative bacterium | inferred from mutant phenotype
1630640_at	CG4594	dodecenoyl-CoA delta-isomerase	-2.3	8.54233e-06			metabolic process | inferred from electronic annotation
1632226_at	Fie	geranyltranstransferase	-2.3	1.32189e-05			germ cell migration, wing disc development | inferred from mutant phenotype. farnesyl diphosphate biosynthetic process | inferred by curator
1633424_at	CG33298	Unknown	-2.3	5.96093e-06
1633651_at	Tk	neurotransmitter transporter	-2.3	9.13485e-06			neurotransmitter transport, sensory perception of smell | inferred from mutant phenotype /// 0007217 // tachykinin receptor signaling pathway | inferred from direct assay
1637239_s_at	CG34034	Unknown	-2.3	0.00247643	+
1637301_a_at	slo	alditol:NADP+ 1-oxidoreductase	-2.3	4.00929e-05			oxidation-reduction process | inferred from electronic annotation
1637589_at	CG15423	Unknown	-2.3	7.55263e-06	+
1624662_at	CG3106	Unknown	-2.2	0.000995812	+
1625997_s_at	CHKov1	Unknown	-2.2	1.78651e-07
1632584_at	CG3344	transcription factor activity, chromatin binding, methylated histone residue binding	-2.2	1.05805e-06			defense response to fungus, neurogenesis | inferred from mutant phenotype. chromatin modification, negative regulation of transcription, DNA-dependent | inferred from direct assay
1633196_at	alpha-Est2	Unknown	-2.2	0.000114283
1634207_at	CG16799 /// DmirCG16799 /// DpseGA24823	lysozyme	-2.2	1.38836e-05			defense response | inferred from sequence or structural similarity. antimicrobial humoral response | non-traceable author statement
1637161_s_at	myo	growth factor	-2.2	1.84436e-05			mushroom body development | inferred from mutant phenotype. growth | inferred from electronic annotation
1638506_at	CG9430	metal ion transporter	-2.2	0.000160507		+	metal ion transport | inferred from electronic annotation
1639054_s_at	---	transcription factor	-2.2	0.00190112			wing disc anterior/posterior pattern formation | traceable author statement, defense response to fungus, compartment pattern specification | inferred from mutant phenotype AND inferred from sequence or structural similarity with engrailed
1639483_s_at	Nep1	metalloendopeptidase	-2.2	0.0014545			proteolysis | inferred from electronic annotation
1640925_at	CG10927	hydrolase	-2.2	4.86386e-06			metabolic process | inferred from electronic annotation
1623468_at	msd5	Unknown	-2.1	0.000145271	+		mitotic spindle organization | inferred from mutant phenotype
1625764_at	CG17572	serine-type endopeptidase	-2.1	1.01969e-06			proteolysis | inferred from electronic annotation
1627516_at	CG6834	Unknown	-2.1	7.19328e-08			cell cycle
1630503_at	CG6045	oxidoreductase	-2.1	2.39867e-06			oxidation-reduction process | inferred from electronic annotation
1632775_at	CG42254	Unknown	-2.1	2.97226e-06
1635522_a_at	santa-maria	scavenger receptor activity; scavenger receptor activity	-2.1	0.000137131	+		defense response; defense response; autophagic cell death; salivary gland cell autophagic cell death; cell adhesion; carotenoid metabolic process; phototransduction; rhodopsin biosynthetic process
1635851_at	rdgA	diacylglycerol kinase	-2.1	6.00338e-06			actin filament organization, phototransduction, rhodopsin mediated signaling pathway | inferred from mutant phenotype. phosphatidic acid biosynthetic process | traceable author. phosphatidylinositol biosynthetic process | traceable author statement. thermotaxis | inferred from direct assay. lipid phosphorylation | traceable author statement
1636426_at	CG6421	lysozyme	-2.1	0.000601598			metabolic process | inferred from electronic annotation
1637190_at	CG9149	acetyl-CoA C-acetyltransferase	-2.1	2.74595e-05			metabolic process | inferred from electronic annotation
1639440_at	CG13285	Unknown	-2.1	0.000145893	+
1640207_at	CG3635	triglyceride lipase	-2.1	3.10417e-05			lipid catabolic process | inferred from electronic annotation
1640334_at	CG33177 /// CG33178	glutathione transferase	-2.1	0.00123676
1641052_at	Jon66Cii	Unknown	-2.1	0.0444115
1641104_s_at	Eaat1	L-glutamate transporter	-2.1	0.00173515			larval locomotory behavior, determination of adult lifespan, synaptic transmission | inferred from mutant phenotype
1641114_at	mbl	nucleic acid binding	-2.1	0.00647237			apoptotic process, rhabdomere development, embryo development, imaginal disc-derived wing morphogenesis, compound eye photoreceptor cell differentiation, muscle organ developmen, regulation of alternative mRNA splicing, via spliceosome | inferred from mutant phenotype
1641553_at	Prosalpha6T	endopeptidase	-2.1	0.000244311			response to DNA damage stimulus, spermatid nucleus elongation, sperm individualization| inferred from mutant phenotype
1623281_s_at	His2B:CG17949 /// His2B:CG33868 /// His2B:CG33870 /// His2B:CG33872 /// His2B:CG33874 /// His2B:CG33876 /// His2B:CG33878 /// His2B:CG33880 /// His2B:CG33882 /// His2B:CG33884 /// His2B:CG33886 /// His2B:CG33888 /// His2B:CG33890 /// His2B:CG33892 /// His2B:CG33894 /// His2B:CG33896 /// His2B:CG33898 /// His2B:CG33900 /// His2B:CG33902 /// His2B:CG33904 /// His2B:CG33906 /// His2B:CG33908 /// His…	Cell cycle	-2	0.00377485
1623840_at	CG18607	N-acetyltransferase	-2	0.0231038
1624059_at	CG42674	Rho guanyl-nucleotide exchange factor	-2	0.0341428			cell adhesion, imaginal disc-derived leg morphogenesis, regulation of cell shape | inferred from mutant phenotype
1624512_at	CG34386	Unknown	-2	1.26811e-05
1624705_a_at	fax	Unknown	-2	0.00212121			axonogenesis | inferred from genetic interaction with Abl. neurogenesis | inferred from mutant phenotype
1625304_s_at	CG34301	Unknown	-2	0.0353117
1629875_a_at	Cyp4d1	oxidoreductase	-2	0.00345306			oxidation-reduction process
1630831_at	CG7695	Unknown	-2	0.00433638	+
1632762_s_at	CG3176 /// CG32817	Unknown	-2	0.00114104
1633534_s_at	mura	ubiquitin-protein ligase	-2	0.0181664			olfactory learning, behavioral response to ethanol, learning or memory | inferred from mutant phenotype. regulation of response to DNA damage stimulus | inferred from genetic interaction with lok. protein ubiquitination | inferred from sequence or structural similarity with HGNC_gene:RNF38; HGNC:18052
1634493_at	LysS	lysozyme	-2	0.000475482			antimicrobial humoral response. cell wall macromolecule catabolic process | inferred from electronic annotation with InterPro:IPR000974
1634789_at	CG30151	Unknown	-2	0.000457165	+
1638244_s_at	CG8177	anion:anion antiporter	-2	0.018034			anion transport
1639111_at	CG15362	catalytic activity	-2	1.03788e-05
1639362_s_at	CG10476 /// CG18606		-2	0.000181168	+
	Total Genes 408				Total 57
color legend		>2	>4	>8	>16
KEY	PEPTIDASE & INHIBITOR	IMMUNITY	STRESS RESPONSE
	METABOLISM/TRANSPORTERS	GUT STRUCTURE	SIGNALING
	ROS RESPONSE	CELL CYCLE
